# Supplementary material for: Salmonella Genomic Island 1 is Broadly Disseminated within Gammaproteobacteriaceae
Source: Microorganisms. 2020 Jan 23;8(2):161. doi: 10.3390/microorganisms8020161 (PMC7074787; doi:10.3390/microorganisms8020161)
Supplement: Supplementary file 1 [file microorganisms-08-00161-s001.zip]

Archive with 1 entries (1 files):
- microorganisms-701633-supplementary.xlsx
