# Supplementary material for: Salmonella Genomic Island 1 is Broadly Disseminated within Gammaproteobacteriaceae
Source: Microorganisms. 2020 Jan 23;8(2):161. doi: 10.3390/microorganisms8020161 (PMC7074787; doi:10.3390/microorganisms8020161)
Supplement: Supplementary file 1 [file microorganisms-08-00161-s001.zip › microorganisms-701633-supplementary.xlsx]

## Sheet: Supplementary Table 1
1	SGI-RE Variant Name	SGI1-RE Nucleotide Accession Number	Whole genome sequence data submitter	Sample name	Alias	SRA Accession Number	Bioproject ID	Genus	Source	Source details	Origin	Year	Note	Single Scaffold	Scaffold number/s	aadA2	flo	hypothetical_protein	int	intI1	p_acetyltransferase	p_transposase-like_protein	pse-1	qacEdelta1	rep	res	rt	S004	S005	S006	S007	S008	S009	S011	S012	S013	S014	S015	S016	S017	S018	S019	S020	S021	S022	S023	S024	S025	S026
3	SGI1 Vc2CHAMA	MN708014	The Wellcome Trust Sanger Institute (SC)	ERS075009	59-sc-2011-11-25T13:51:24Z-1311470	ERR117476	PRJEB2215	Vibrio	Unknown	NA	Unknown	Unknown		Yes	12	0	0	1	1	1	1	0	0	1	1	1	0	1	1	1	1	1	1	1	1	1	1	1	1	1	1	1	1	1	1	1	1	1	1
2	PGI2-Ec1	MN708013	Amphia Hospital	ERS1339330	SCP17-71-2	ERR1617816	PRJEB15226	Escherichia	Human	NA	Netherlands	2011-2014**	"ESBL perianal carriage"	Yes	11	0	0	1	0	1	1	0	0	1	1	0	0	1	1	1	1	1	1	1	1	1	1	1	1	1	1	1	1	1	0	0	0	0	0
17	NA	NA	The Wellcome Trust Sanger Institute (SC)	NA	24baf8b0-fa7c-11e5-850b-3c4a9275d6c8	ERR1622475	PRJEB12887	Escherichia	Agricultural*	NA	Vietnam	Unknown	"Analysis of transmission of E. coli between poultry and farmers in Vietnam. "	No	30 31 87	1	1	1	1	0	0	0	0	1	1	1	0	1	1	1	1	1	1	1	1	1	1	1	1	1	1	1	1	0	0	1	1	1	1
30	NA	NA	The Wellcome Trust Sanger Institute (SC)	ERS149398	V8-sc-2012-06-19T10:16:30Z-1438571	ERR180912	PRJEB2904	Vibrio	Unknown	NA	Unknown	Unknown		No	16 36	1	1	1	1	1	1	0	0	1	1	1	0	1	1	1	1	1	1	1	1	1	1	1	1	1	1	1	1	1	1	1	1	1	1
6	KGI	NA	The Wellcome Trust Sanger Institute (SC)	ERS217873	AECRH127521-sc-2013-02-28T11:30:45Z-1530121	ERR314398	PRJEB1271	Klebsiella	Unknown	NA	Unknown	Unknown		Yes	17	1	0	1	0	1	0	0	0	1	1	1	0	1	0	1	1	1	1	1	1	1	1	1	1	1	1	1	1	1	1	1	1	1	1
15	KGI	NA	The Wellcome Trust Sanger Institute (SC)	ERS217893	AKPRH131293-sc-2013-02-28T11:31:13Z-1530141	ERR314418	PRJEB1271	Klebsiella	Unknown	NA	United Kingdom	2011		Yes	17	1	0	1	0	1	0	0	0	1	1	1	0	1	0	1	1	1	1	1	1	1	1	1	1	1	1	1	1	1	1	1	1	1	1
14	KGI	NA	The Wellcome Trust Sanger Institute (SC)	ERS217941	AKPRH130830-sc-2013-02-28T11:32:12Z-1530189	ERR314466	PRJEB1271	Klebsiella	Unknown	NA	United Kingdom	2012		Yes	18	1	0	1	0	1	0	0	0	1	1	1	0	1	0	1	1	1	1	1	1	1	1	1	1	1	1	1	1	1	1	1	1	1	1
13	KGI	NA	The Wellcome Trust Sanger Institute (SC)	ERS218008	AKPRH1296031-sc-2013-02-28T11:33:27Z-1570848	ERR314533	PRJEB1271	Klebsiella	Unknown	NA	Unknown	Unknown		Yes	17	1	0	1	0	1	0	0	0	1	1	1	0	1	0	1	1	1	1	1	1	1	1	1	1	1	1	1	1	1	1	1	1	1	1
5	KGI	MN708012	The Wellcome Trust Sanger Institute (SC)	2485STDY5477984	AKPRH1296032-sc-2013-02-28T11:33:28Z-1570849	ERR314534	PRJEB1271	Klebsiella	Human	NA	United Kingdom	2011		Yes	18	1	0	1	0	1	0	0	0	1	1	1	0	1	0	1	1	1	1	1	1	1	1	1	1	1	1	1	1	1	1	1	1	1	1
12	KGI	NA	The Wellcome Trust Sanger Institute (SC)	ERS218016	AKPRH1207321-sc-2013-02-28T11:33:35Z-1570856	ERR314541	PRJEB1271	Klebsiella	Unknown	NA	Unknown	Unknown		Yes	19	1	0	1	0	1	0	0	0	1	1	1	0	1	0	1	1	1	1	1	1	1	1	1	1	1	1	1	1	1	1	1	1	1	1
11	KGI	NA	The Wellcome Trust Sanger Institute (SC)	ERS218017	AKPRH1207322-sc-2013-02-28T11:33:36Z-1570857	ERR314542	PRJEB1271	Klebsiella	Unknown	NA	Unknown	Unknown		Yes	17	1	0	1	0	1	0	0	0	1	1	1	0	1	0	1	1	1	1	1	1	1	1	1	1	1	1	1	1	1	1	1	1	1	1
10	KGI	NA	The Wellcome Trust Sanger Institute (SC)	ERS218018	AKPRH1207323-sc-2013-02-28T11:33:37Z-1570858	ERR314543	PRJEB1271	Klebsiella	Unknown	NA	Unknown	Unknown		Yes	17	1	0	1	0	1	0	0	0	1	1	1	0	1	0	1	1	1	1	1	1	1	1	1	1	1	1	1	1	1	1	1	1	1	1
9	KGI	NA	The Wellcome Trust Sanger Institute (SC)	ERS218019	AKPRH1207311-sc-2013-02-28T11:33:38Z-1570859	ERR314544	PRJEB1271	Klebsiella	Unknown	NA	Unknown	Unknown		Yes	18	1	0	1	0	1	0	0	0	1	1	1	0	1	0	1	1	1	1	1	1	1	1	1	1	1	1	1	1	1	1	1	1	1	1
8	KGI	NA	The Wellcome Trust Sanger Institute (SC)	ERS218020	AKPRH1207312-sc-2013-02-28T11:33:39Z-1570860	ERR314545	PRJEB1271	Klebsiella	Unknown	NA	Unknown	Unknown		Yes	17	1	0	1	0	1	0	0	0	1	1	1	0	1	0	1	1	1	1	1	1	1	1	1	1	1	1	1	1	1	1	1	1	1	1
7	KGI	NA	The Wellcome Trust Sanger Institute (SC)	ERS218021	AKPRH1207313-sc-2013-02-28T11:33:40Z-1570861	ERR314546	PRJEB1271	Klebsiella	Unknown	NA	Unknown	Unknown		Yes	18	1	0	1	0	1	0	0	0	1	1	1	0	1	0	1	1	1	1	1	1	1	1	1	1	1	1	1	1	1	1	1	1	1	1
29	NA	NA	The Wellcome Trust Sanger Institute (SC)	ERS326705	L116-sc-2013-07-16T14:14:34Z-1667799	ERR386635	PRJEB2215	Vibrio	Unknown	NA	Unknown	Unknown		No	24 46	1	0	1	0	1	1	0	0	1	1	0	0	1	0	1	1	1	1	1	1	1	1	0	1	1	1	1	1	1	0	0	0	0	0
27	NA	NA	The Wellcome Trust Sanger Institute (SC)	ERS326754	L158-sc-2013-07-16T14:15:19Z-1667848	ERR386714	PRJEB2215	Vibrio	Unknown	NA	Unknown	Unknown		No	24 47	1	0	1	0	1	1	0	0	1	1	0	0	1	0	1	1	1	1	1	1	1	1	0	1	1	1	1	1	1	0	0	0	0	0
26	NA	NA	The Wellcome Trust Sanger Institute (SC)	ERS326733	L137-sc-2013-07-16T14:15:00Z-1667827	ERR386735	PRJEB2215	Vibrio	Unknown	NA	Unknown	Unknown		No	24 45	1	0	1	0	1	1	0	0	1	1	0	0	1	0	1	1	1	1	1	1	1	1	0	1	1	1	1	1	1	0	0	0	0	0
28	NA	NA	The Wellcome Trust Sanger Institute (SC)	ERS326689	L114-sc-2013-07-16T14:14:19Z-1667783	ERR386756	PRJEB2215	Vibrio	Unknown	NA	Unknown	Unknown		No	24 45	1	0	1	0	1	1	0	0	1	1	0	0	1	0	1	1	1	1	1	1	1	1	0	1	1	1	1	1	1	0	0	0	0	0
19	NA	NA	The Wellcome Trust Sanger Institute (SC)	ERS360290	05_10_010_3-sc-2013-10-16T09:23:43Z-1720521	ERR433421	PRJEB2581	Escherichia	Unknown	NA	Unknown	Unknown	"Global phylogeny of enterotoxigenic Escherichia coli collection"	No	117 145	1	1	1	1	0	1	1	1	1	1	1	1	1	1	1	1	1	1	1	1	1	1	1	1	1	1	1	1	1	1	1	1	1	1
21	NA	NA	The Wellcome Trust Sanger Institute (SC)	ERS381140	MDR1190-sc-1792370	ERR486792	PRJEB5065	Klebsiella	Human	Blood	United Kingdom	2008		No	28, 81	1	0	1	0	1	1	0	0	1	1	0	0	1	1	1	1	1	1	1	1	1	1	1	1	1	1	1	1	1	0	0	0	0	0
25	NA	NA	The Wellcome Trust Sanger Institute (SC)	ERS431632	352STDY5784676-sc-1904867	ERR572602	PRJEB2215	Vibrio	Unknown	NA	Unknown	Unknown		No	25 47	1	0	1	0	1	1	0	0	1	1	0	0	1	0	1	1	1	1	1	1	1	1	0	1	1	1	1	1	1	0	0	0	0	0
24	NA	NA	The Wellcome Trust Sanger Institute (SC)	ERS431634	352STDY5784678-sc-1904869	ERR572603	PRJEB2215	Vibrio	Unknown	NA	Unknown	Unknown		No	24 46	1	0	1	0	1	1	0	0	1	1	0	0	1	0	1	1	1	1	1	1	1	1	0	1	1	1	1	1	1	0	0	0	0	0
23	NA	NA	The Wellcome Trust Sanger Institute (SC)	ERS431652	352STDY5784696-sc-1904887	ERR572604	PRJEB2215	Vibrio	Unknown	NA	Unknown	Unknown		No	25 43	1	0	1	0	1	1	0	0	1	1	0	0	1	0	1	1	1	1	1	1	1	1	0	1	1	1	1	1	1	0	0	0	0	0
22	NA	NA	The Wellcome Trust Sanger Institute (SC)	ERS431670	352STDY5784714-sc-1904905	ERR572741	PRJEB2215	Vibrio	Unknown	NA	Unknown	Unknown		No	23 49	1	0	1	0	1	1	0	0	1	1	0	0	1	0	1	1	1	1	1	1	1	1	0	1	1	1	1	1	1	0	0	0	0	0
4	VGI	MN708015	ICDC	ERS526207	2710-CN	ERR579067	PRJEB6821	Vibrio	Unknown	NA	Unknown	Unknown		Yes	13	0	0	1	1	0	0	0	0	0	1	1	0	1	1	1	1	1	1	1	1	1	1	1	1	1	1	1	1	1	1	1	1	1	1
31	NA	NA	ICDC	ERS526207	2710-CN (duplicate)	ERR579915	PRJEB6821	Vibrio	Unknown	NA	Unknown	Unknown	Duplicate of ERS526207	Yes	16	0	0	1	1	0	0	0	0	0	1	1	0	1	1	1	1	1	1	1	1	1	1	1	1	1	1	1	1	1	1	1	1	1	1
16	NA	NA	FDA Center for Food Safety and Applied Nutrition (CFSAN)	CFSAN019572	NA	SRR1619558	PRJNA258403	Cronobacter	Environmental	Environmental swab	USA	2014		No	24 26	0	0	1	0	1	0	0	0	0	1	0	0	1	1	1	1	1	1	1	1	1	1	1	1	1	1	1	1	1	0	0	0	0	0
18	NA	NA	FDA Center for Food Safety and Applied Nutrition (CFSAN)	MOD1-EC6520	CFSAN050228,161	SRR3987521	PRJNA230969	Escherichia	Agricultural	Gallus gallus domesticus, blood	USA	1990	"Whole genome sequencing of cultured E. coli as part of the US Food and Drug Administration surveillance project for the rapid detection of foodborne contamination events."	No	49 19 and 29	0	0	1	0	1	1	0	0	1	1	0	0	1	1	1	1	1	1	1	1	1	1	1	1	1	1	1	1	1	0	0	0	0	0
20	NA	NA	Public Health England (PHE)	296173	296173	SRR4786187	PRJNA315192	Escherichia	Human	NA	United Kingdom	2016	"Routine surveillance of E. coli and Shigella by Public Health England"	No	68 89	1	1	1	1	0	1	0	1	1	1	1	1	1	1	1	1	1	1	1	1	1	1	1	1	1	1	1	1	1	1	1	1	1	1
	* - "Analysis of transmission of E. coli between poultry and farmers in Vietnam."
	** - Sample date not known - range inferred from abstract assoiated with SRA upload
	*** - Presumptive date range of collection - invalid year
[truncated: 8 more columns]
